# Supplementary material for: Plants from Bulgarian Botanical Gardens: Some Selected Species with Potential for Health Food and Medical Applications
Source: Plants (Basel). 2025 Jul 14;14(14):2176. doi: 10.3390/plants14142176 (PMC12299724; doi:10.3390/plants14142176)
Supplement: Supplementary file 1 [file plants-14-02176-s001.zip]

Archive with 1 entries (1 files):
- plants-3649118-supplementary.xlsx
