# Supplementary material for: Plants from Bulgarian Botanical Gardens: Some Selected Species with Potential for Health Food and Medical Applications
Source: Plants (Basel). 2025 Jul 14;14(14):2176. doi: 10.3390/plants14142176 (PMC12299724; doi:10.3390/plants14142176)
Supplement: Supplementary file 1 [file plants-14-02176-s001.zip › plants-3649118-supplementary.xlsx]

## Sheet: Лист1
Plant species	Family	Traditional use	Major compounds	Known activities	Potential application
Underutilized crops
Agastache rugosa (Fisch. & C.A.Mey.) Kuntze	Lamiaceae	Used in Asian cuisine and folk medicine as natural remedy insomnia, anxiety and pain [8,9].	Flavonoids (tilianin, acacetin, apigenin, quercetin) and phenolic acids ( rosmarinic acid and chlorogenic acid)[11].	Exhibits anti-inflammatory, antioxidant, antimicrobial effects, imroves lipid metabolism [10-12].	Extracts have demonstrated hepatoprotective and anti-osteoporotic potential [11].
Crithmum maritimum L.	Apiaceae	Culinary use since antiquity due to flavor and nutrition.[15-17].	Abundant in omega-3 and omega-6 fatty acids, particularly linoleic acid and eddential minerals [18].	Antioxidant, antimicrobial, antifungal properties and shows prepiotic effect [18-21].	Recognized for sustainable, functional food applications [14]. Medicinal potential for liver diseases [19] and agricultural pest control [20].
Morinda citrifolia L.	Rubiaceae	Fruits, roots, leaves used in traditional medicine and funtional food [22].	Amino acids (Leucine, Valine, Aspartic acid, Glutamic acid, Alanine), volatile comounds, vitanmis (C, E, K, B complex), minerals and others [25-35].	Exhibits analgesic, antioxidant and anti-inflammatory properties [25-35].	Potential as high-quality plant-based protein source [25,28-31] and terpaeutic suplement [34-37].
Pereskia aculeata Mill.	Cactaceae	Used as underutilized wild crop [40].	Leaves are rich in protein, carbohydrates, lipids, minerals and vitamins A, C and E [43-45].	Exhibits anti-inflammatory, antioxidant, antidiabetic effects and antinociceptive activity [46-49].	Potential appliсations in human health, funсtional foods and mediсinal uses [41,42].
Psidium cattleianum Afzel. ex Sabine	Myrtaceae	Used for edible fruits; leaf extract treats diarrhea and diabetes in Brazil [51,56,57].	Monoterpenes (α-pinene), sesquiterpenes (β-caryophyllene) [52-55].	High antimicrobial activity against L. monocytogene,, E. coli [54].	Safe alternative to synthetic preservatives; potential for herbicides [52,53,55].
Medicinal plants
Achillea millefolium L.	Asteraceae	Used for medicinal properties and flavor; common in Balkan recipes [58].	Monoterpenes (α-pinene, β-myrcene), sesquiterpenes (1,8-Cineole, γ-Muurolene), alkaloids (azulene), esential oils (terpinolene, thujone, camphor, borneol) [59].	Possible natural food preservative alternative [59,60].	A sustainable alternative to synthetic preservatives, inhibiting harmful bacteria and supporting clean-label, natural ingredients [60,61].
Asplenium nidus L.	Aspleniaceae	Used in traditional medicine [62].	Flavonoids (rutin, epigallocatechin), phenolic acids (gallic, caffeic), xanthones (mangiferin and mangiferin gluсoside) [62].	Antioxidant, antimicrobial, antiproliferative activity; cytotoxic effects on cancer cells [63,64].	Potential for new drug development due to its pharmacological profil [63,64] .
Cercis siliquastrum L.	Fabaceae	Used as ornametnal tree, reported to have edible flowers. In traditional medicine used to treat anemia, malaria, stress [66].	Aldehydes (2-hexenal), terpenoids, flavonoids (catechin, myricetin), alcohols and esters [67,68].	Antioxidant, antimicrobial, anti-inflammatory, digestion improvement [66-69].	Industrial applications in agriculture and cosmetics with potential in cancer therapy [66-70].
Cyrtomium falcatum (L.f.) C.Presl	Polypodiaceae	Fern wildely distributed in Japan, Korea and China [72].	Flavonoids (quercetin, kaempferols), C-methylflavanone glycosides — cyrtopterin and cyrtomin (cyrtopterin, cyrtomim), C-glycosylflavones (orientin, vitexin) [71].	Inhibits melanogenesis, antiproliferative activity [72,73].	Requires further studies for therapeutic applications with anti-melanogenesis effects for comsetic industry [73].
Ophiopogon japonicus (Thunb.) Ker Gawl.	Asparagaceae	Used in traditional Chinese medicine [74].	Oleic acid, palmitic acid, steroidal saponins, homoisoflavonoids, polysaccharides, organic acids, volatiles and trace elements [75,76].	Inhibits lung cancer cell proliferation, induces apoptosis [74-80].	Broad pharmacological activities including anti-cancer, anti-inflammatory, cardiovascular protection [77-80].
Pyrrosia petiolos	Polypodiaceae	Used in Chinese ethnomedicine for urinary and respiratory infections [81,82].	Anthraquinones, flavonoids (kaempferol), phenols [81-84].	Anti-inflammatory, antimicrobial and antyoxidant activity [81-85].	Potential for further pharmacological development [82].
Plant species important for ecosystems
Ceratozamia mexicana Brongn.	Zamiaceae	Endangered species, important for gymnosperm evolution [88].	Common pigments α- and β-carotene, carotene, violaxanthin and lutein and more rare triphasiaxanthin [90].	Valuable model for studying gymnosperm evolution [88].	Potential in science research and determination of species taxonomy [88].
Cycas circinalis L.	Cycadaceae	Used as food (leaves) and medicine (wounds, swollen glands) in SE Asia and Oceania [95].	Flavonoids (sotetsuflavone, amentoflavone and bilobetin), sterols (β-sitosterol), neurotoxic compounds (cycasin) [94].	Antioxidant, anti-inflammatory, anti-tumor activity [94].	Potential for biotechnological applications especially plant-derived compiunds for therapeutic or ecological innovations.
Ginkgo biloba L.	Ginkgoaceae	Used in traditional Chinese medicine [97].	Rich in flavonoids (quercetin, kaempferol, isorhamnetin, lutein and others), terepenoids (ginkgolide Bbilobalide), polyphenols [98].	Used for memory enhancement, improving blood circulation, and treating respiratory and cardiovascular diseases [98].	Model for plant stress adaptation and longevity, used in urban areas, medicinal suplements and cosmetics [100,101].
Morinda citrifolia L.	Moraceae	Ecological significance in various environments [104].	Essential nutrients (K, Ca, Mg), linoleic acid, sterols (β-sitosterol) and tocopherols (α-tocopherol, γ-tocopherol) [104].	Antioxidant, anti-inflammatory properties [105].	Potential therapeutic uses in reducing the damaging effects of UV radiation [110].
Phlebodium aureum (L.) J.Sm.	Polypodiaceae	Used in Europe for treating skin conditions and as photoprotectants part of commercial formulations Fernblock®, Heliocare® and Difur® [109].	Quinics acid, phenolic acids (3,4-dihydroxybenzoic acidcaffeic, p-coumaric)[109].	Antioxidant activity [109].	Commercial photoprotectant in products like Fernblock® [109].
Thinopyrum intermedium (Host) Barkworth & D.R.Dewey	Poaceae	Used as a grain (Kernza®) rich in nutrients [113].	Higher levels of protein, fiber, antioxidants (lutein, zeaxanthin) compared to wheat [113,115-117].	Antixidative and anti-inflammator activity [113]. Promoting regenerative farming and long-term soil stability [115-117].	Ecological and nutritional potential for climate-resilient farming [115-117].
